# Supplementary material for: Plant-on-chip: Core morphogenesis processes in the tiny plant Wolffia australiana
Source: PNAS Nexus. 2023 Apr 19;2(5):pgad141. doi: 10.1093/pnasnexus/pgad141 (PMC10169700; doi:10.1093/pnasnexus/pgad141)
Supplement: pgad141_Supplementary_Data [file pgad141_supplementary_data.zip]

Archive with 2 entries (2 files):
- supp SI 042923 proof REF.docx
- PNASNEXUS-PNASNEXUS-2022-00816-T-s02.xlsx
