# Supplementary material for: Plant-on-chip: Core morphogenesis processes in the tiny plant Wolffia australiana
Source: PNAS Nexus. 2023 Apr 19;2(5):pgad141. doi: 10.1093/pnasnexus/pgad141 (PMC10169700; doi:10.1093/pnasnexus/pgad141)
Supplement: pgad141_Supplementary_Data [file pgad141_supplementary_data.zip › PNASNEXUS-PNASNEXUS-2022-00816-T-s02.xlsx]

## Sheet: Table of Contents
Table	Description
Table S1	The statistics of sequencing data
Table S2	Estimating the genome size by K-mer method
Table S3	The statistics of different assembly results
Table S4	The statistics of each chromosome's information
Table S5	The assessment of genome accuracy by transcriptome
Table S6	The single base accuracy of genome assessed by homozygous mutations based on next-generation sequences
Table S7	The assessment of gene annotation by BUSCO
Table S8	The statistics for repetitive sequences in W. australiana genome
Table S9	The statistics for non-coding RNAs in W. australiana genome
Table S10	The assessment of gene annotation by different database and transcriptome
Table S11	The information of gene structure for each species
Table S12	The data of annotation and evaluation
Table S13	The fossil time of different species
Table S14	The Arabidopsis gene list with matched Waus genes and their annotation and expression in Waus
Table S15	Genes involved in secondary cell wall in Arabidopsis
Table S16	The rice gene list with matched Waus genes and their annotation and expression in Waus
Table S17	Waus genes exhibit different patterns under different flowering treatments
Table S18	Our assembled Waus genome - Waus gene list with annotation and expression of Single-plant RNA-seq in Waus
Table S19	Parts of node genes exhibit different patterns under different flowering treatments
Table S20	Cell type annotation based on the snRNA-Seq of W. australiana plantlets
Table S21	The Waus genes in the 16 clusters by the SnRNA-Seq of W. australiana plantlets for cell type determination

## Sheet: TableS1
Table S1. The statistics of sequencing data
Sample Name	Sample Condition	Data Type	Tissue	Sequene Platform	Library (bp)	Reads Mean Length (bp)	Reads N50 Length (bp)	Data size (bp)	Total data per sequence platform (bp)	Total transcriptome data for assessment of genome accuracy (bp)
Waus-Nanopore1	1/2 MS	Genome	population	Nanopore PromethION	50000	29185	71432	13030549310	18463602030
Waus-Nanopore2	1/2 MS	Genome	population	Nanopore PromethION	50000	22129	50884	5433052720
Waus-Bionano	1/2 MS	Genome	population	Bionano Saphyr	150000	/	224300	253080000000	253080000000
Waus-HiC	1/2 MS	Genome - Hi-C	population	Illumina NovaSeq 6000	400	150	150	36552426000	36552426000
Waus-Illumina	1/2 MS	Genome	population	Illumina NovaSeq 6000	400	150	150	22852937250	22852937250
Waus-R-RNA-seq	1/2 MS	Transcriptome	population	Illumina NovaSeq 6000	400	150	150	10983632400	14272286400	202459890600
Waus-mp-RNA-seq	1/2 MS	Transcriptome	population	Illumina NovaSeq 6000	400	150	150	3288654000
C1	Not EDTA induced (1/2 MS)	Transcriptome	single plant	Illumina HiSeq 4000	400	150	150	10272475800	188187604200
C2	Not EDTA induced (1/2 MS)	Transcriptome	single plant	Illumina HiSeq 4000	400	150	150	19832414700
C4	Not EDTA induced (1/2 MS)	Transcriptome	single plant	Illumina HiSeq 4000	400	150	150	8606312100
C6	Not EDTA induced (1/2 MS)	Transcriptome	single plant	Illumina HiSeq 4000	400	150	150	25861178100
F3	EDTA-induced flowering (1/2 MS+EDTA)	Transcriptome	single plant	Illumina HiSeq 4000	400	150	150	22318221600
F4	EDTA-induced flowering (1/2 MS+EDTA)	Transcriptome	single plant	Illumina HiSeq 4000	400	150	150	13399116900
F5	EDTA-induced flowering (1/2 MS+EDTA)	Transcriptome	single plant	Illumina HiSeq 4000	400	150	150	8911504500
F6	EDTA-induced flowering (1/2 MS+EDTA)	Transcriptome	single plant	Illumina HiSeq 4000	400	150	150	8829980400
I1	EDTA-induced but not flowered (1/2 MS+EDTA)	Transcriptome	single plant	Illumina HiSeq 4000	400	150	150	9006758700
I3	EDTA-induced but not flowered (1/2 MS+EDTA)	Transcriptome	single plant	Illumina HiSeq 4000	400	150	150	8007096900
I5	EDTA-induced but not flowered (1/2 MS+EDTA)	Transcriptome	single plant	Illumina HiSeq 4000	400	150	150	24463983300
I6	EDTA-induced but not flowered (1/2 MS+EDTA)	Transcriptome	single plant	Illumina HiSeq 4000	400	150	150	28678561200
Waus-sn-RNA-seq1	1/2 MS	Transcriptome	single nucleus	DIPSEQ	130	130	130	33392667490	634835810440
Waus-sn-RNA-seq2	1/2 MS	Transcriptome	single nucleus	DIPSEQ	130	130	130	35367213570
Waus-sn-RNA-seq3	1/2 MS	Transcriptome	single nucleus	DIPSEQ	130	130	130	37283575940
Waus-sn-RNA-seq4	1/2 MS	Transcriptome	single nucleus	DIPSEQ	130	130	130	37393045690
Waus-sn-RNA-seq5	1/2 MS	Transcriptome	single nucleus	DIPSEQ	130	130	130	34064467450
Waus-sn-RNA-seq6	1/2 MS	Transcriptome	single nucleus	DIPSEQ	130	130	130	32307866890
Waus-sn-RNA-seq7	1/2 MS	Transcriptome	single nucleus	DIPSEQ	130	130	130	36566639850
Waus-sn-RNA-seq8	1/2 MS	Transcriptome	single nucleus	DIPSEQ	130	130	130	38037877150
Waus-sn-RNA-seq9	1/2 MS	Transcriptome	single nucleus	DIPSEQ	130	130	130	25845916460
Waus-sn-RNA-seq10	1/2 MS	Transcriptome	single nucleus	DIPSEQ	130	130	130	43798340300
Waus-sn-RNA-seq11	1/2 MS	Transcriptome	single nucleus	DIPSEQ	130	130	130	39120908580
Waus-sn-RNA-seq12	1/2 MS	Transcriptome	single nucleus	DIPSEQ	130	130	130	39692872440
Waus-sn-RNA-seq13	1/2 MS	Transcriptome	single nucleus	DIPSEQ	130	130	130	46989039890
Waus-sn-RNA-seq14	1/2 MS	Transcriptome	single nucleus	DIPSEQ	130	130	130	31507992750
Waus-sn-RNA-seq15	1/2 MS	Transcriptome	single nucleus	DIPSEQ	130	130	130	38325159860
Waus-sn-RNA-seq16	1/2 MS	Transcriptome	single nucleus	DIPSEQ	130	130	130	44295134520
Waus-sn-RNA-seq17	1/2 MS	Transcriptome	single nucleus	DIPSEQ	130	130	130	32208718750
Waus-sn-RNA-seq18	1/2 MS	Transcriptome	single nucleus	DIPSEQ	130	130	130	8638372860
								Total (bp)	1168244666320

## Sheet: TableS2
Table S2. Estimating the genome size by K-mer method
Sample	Kmer	Kmer number	Kmer depth	Genome size / bp
Waus	17	7,067,083,648	20	353335418

## Sheet: TableS3
Table S3. The statistics of different assembly results
Stat Type	G1 (Initial genome)		G2 (Polished Genome)		G3 (Decontaminated genome)		G4 (Bionano Scaffolding genome)		G5 (Chromosome-level genome)
	Contig Length(bp)	Contig Number	Contig Length(bp)	Contig Number	Contig Length (bp)	Contig Number	Scaffold Length(bp)	Scaffold Number	Scaffold Length(bp)	Scaffold Number
N50	17955167	9	18161740	9	18161740	9	18579918	8	18579918	8
N60	17266103	11	17460517	11	17460517	11	17683755	10	17460517	11
N70	15821582	13	16026881	13	16026881	13	16397393	13	16397393	13
N80	14611545	15	14801991	15	14801991	15	13829594	15	14801991	15
N90	10466276	18	10566349	18	10566349	18	10337943	18	12200336	17
Longest	28609419	1	28936433	1	28936433	1	28936433	1	28936433	1
Total	358512932	26	362722534	26	358376627	25	358771696	26	358772296	20
Length>=1kb	358512932	26	362722534	26	358376627	25	358771696	26	358772296	20
Length>=2kb	358512932	26	362722534	26	358376627	25	358771696	26	358772296	20
Length>=5kb	358512932	26	362722534	26	358376627	25	358771696	26	358772296	20

## Sheet: TableS4
Table S4. The statistics of each chromosome's information
Chr	Size (bp)	Scaf Num
LG01	28936433	1
LG02	26694680	3
LG03	24030633	1
LG04	23861885	1
LG05	23352003	1
LG06	20214411	1
LG07	20184911	1
LG08	18579918	1
LG09	18540786	1
LG10	17683755	1
LG11	17460517	1
LG12	16576627	2
LG13	16397393	1
LG14	16027314	2
LG15	14801991	1
LG16	13829594	1
LG17	12200336	2
LG18	11563900	2
LG19	10337943	1
LG20	7497266	1
Total	358772296	26

## Sheet: TableS5
Table S5. The assessment of genome accuracy by transcriptome
Sample ID	File	Total Reads	Map Reads	Map Rate (%)	Paired Reads	Paired Map Reads	Properly Paired Reads	Properly Map Rate (%)
C1	wp-RNA-3_29	79990092	75779367	94.74	67353084	61768352	48450308	71.93
C2	wp-RNA-2_23	95770121	91789546	95.84	75168354	69595996	51294846	68.24
C2	wp-RNA-2-23	23415520	22409984	95.71	18385618	16975826	12348114	67.16
C2	wp-RNA-23	46026438	44087501	95.79	36055018	33368934	24346076	67.52
C4	wp-RNA-3_34	63855669	59353845	92.95	54740722	49402254	41200970	75.27
C6	wp-RNA-2_32	83460399	78335680	93.86	69379798	63236600	50835382	73.27
C6	wp-RNA-2-32	79992556	74905496	93.64	66785902	60654902	48179734	72.14
C6	wp-RNA-32	39666978	37148638	93.65	33079144	30076546	23962210	72.44
F3	wp-RNA-2_40	73890860	70793700	95.81	59747748	55521868	45682928	76.46
F3	wp-RNA-2-40	70855328	67766734	95.64	57449848	53231074	43427010	75.59
F3	wp-RNA-40	35207261	33672211	95.64	28508560	26436800	21616744	75.83
F4	wp-RNA-2_28	78051706	75193890	96.34	59206146	55028442	41132862	69.47
F4	wp-RNA-28	37393274	35977985	96.22	28264886	26237186	19455812	68.83
F5	wp-RNA-3_35	75700318	72358778	95.59	58390648	53897938	40826424	69.92
F6	wp-RNA-3_33	69934892	66851328	95.59	57718184	53483660	41598538	72.07
I1	wp-1_21	67706107	64127288	94.71	57332206	52543234	39846180	69.5
I3	wp-RNA-3_27	64576088	62033581	96.06	52113036	48440624	34960254	67.09
I5	wp-RNA-2_39	99403019	95916359	96.49	69695378	64625868	47626422	68.34
I5	wp-RNA-2-39	80603296	77679040	96.37	56745932	52505222	38180094	67.28
I5	wp-RNA-39	48087657	46355826	96.4	33563582	31079858	22680186	67.57
I6	wp-RNA-2_37	92742602	88041413	94.93	76015918	69806388	54990378	72.34
I6	wp-RNA-2-37	90544487	85888801	94.86	74327762	68150802	53098406	71.44
I6	wp-RNA-37	44259563	41980723	94.85	36415846	33421476	26113200	71.71

## Sheet: TableS6
Table S6. The single base accuracy of genome assessed by homozygous mutations based on next-generation sequences
Depth (X)	Hetero SNP	Hetero Indel	Homo SNP	Error rate by Homo SNP (%)	Homo Indel	Error rate by Homo Indel (%)	Error rate by homo variants (%)	Accuracy of genome (%)
depth>=1X	409523	56876	12995	0.003583	9148	0.002522	0.006105	99.9939
depth>=5X	408106	55328	6764	0.001865	3166	0.000873	0.002738	99.9973
depth>=10X	402807	50649	3390	0.000935	1548	0.000427	0.001361	99.9986

## Sheet: TableS7
Table S7. The assessment of gene annotation by BUSCO
Type	Number	Percent (%)
Complete BUSCOs (C)	1300	94.55
Complete and single-copy BUSCOs (S)	1287	93.6
Complete and duplicated BUSCOs (D)	13	0.95
Fragmented BUSCOs (F)	24	1.75
Missing BUSCOs (M)	51	3.71
Total BUSCO groups searched	1375	100

## Sheet: TableS8
Table S8. The statistics for repetitive sequences in W. australiana genome
Class	Order	Super family	Number of elements	Length of sequence (bp)	Percentage of sequence (%)
Class I			436423	164880936	45.96
	LTR		374784	150048148	41.82
		Gypsy	102554	58843430	16.4
		Unknown	235028	77302330	21.55
		Copia	37108	13898019	3.87
		Other	94	4369	0
	SINE		6628	877080	0.24
		Unknown	6628	877080	0.24
	LINE		55011	13955708	3.89
		Unknown	43316	8891460	2.48
		L1	11515	4959390	1.38
		Other	180	104858	0.03
Class II			151090	37108127	10.34
	DNA		137920	33037518	9.21
		MULE-MuDR	4791	1953194	0.54
		hAT-Tag1	7123	1157837	0.32
		Unknown	95072	20099989	5.6
		hAT-Ac	14433	6247601	1.74
		CMC-EnSpm	5995	813312	0.23
		hAT-Tip100	5621	1975299	0.55
		Other	4885	790286	0.22
	MITE		12072	3890082	1.08
		Unknown	12072	3890082	1.08
	RC		1098	180527	0.05
		Other	1098	180527	0.05
Total TEs			587513	201989063	56.3
Tandem Repeats			59107	5641125	1.57
	SSR		31463	392870	0.11
	tandem_repeat		27644	5248255	1.46
Unknown			73812	14989745	4.18
Low complexity			8419	1556273	0.43
Other			8282	2338026	0.65
Simple repeats			6745	1314832	0.37
Total Repeats			743878	227829064	63.5

## Sheet: TableS9
Table S9. The statistics for non-coding RNAs in W. australiana genome
Type	Subtype	Copy Number	Average Length (bp)	Total Length (bp)	Percentage of sequence (%)
rRNA	18S	13	1943.54	25266	0.007
	28S	11	4606.64	50673	0.0141
	5.8S	5	147.4	737	0.0002
	5S	162	115.21	18664	0.0052
ncRNA	snRNA	102	96.53	9846	0.0027
	miRNA	27	126.96	3428	0.001
	spliceosomal RNA	126	123.9	15612	0.0044
	Other	612	110.45	67595	0.0188
Regulatory RNA	cis-regulatory elements	8	73.88	591	0.0002
tRNA	tRNA	592	75.59	44747	0.0125
Total		1658	7420.1	237159	0.0661

[truncated: 12 more sheets: TableS10, TableS11, TableS12, TableS13, TableS14, TableS15, TableS16, TableS17, TableS18, TableS19, TableS20, TableS21]
